# Supplementary material for: Arrhythmogenic cardiomyopathy: double, double toil, and trouble
Source: Eur Heart J Case Rep. 2025 Nov 5;9(11):ytaf563. doi: 10.1093/ehjcr/ytaf563 (PMC12626129; doi:10.1093/ehjcr/ytaf563)
Supplement: ytaf563_Supplementary_Data [file ytaf563_supplementary_data.zip]

Archive with 5 entries (5 files):
- Supplementary material.docx
- Video 1.mp4
- Video 2.mp4
- Video 3.mp4
- Video 4.mp4
